# Supplementary material for: Consumption of Key Food Groups by Individuals Consuming Popular Diet Patterns: Mixed Effects of Replacing Foods High in Added Sugar, Sodium, Saturated Fat, and Refined Grains
Source: Nutrients. 2022 Dec 8;14(24):5226. doi: 10.3390/nu14245226 (PMC9783956; doi:10.3390/nu14245226)
Supplement: Supplementary file 1 [file nutrients-14-05226-s001.zip]

Archive with 7 entries (7 files):
- Supp. Table S1.xlsx
- Supp. Table S2.xlsx
- Supp. Table S3.xlsx
- Supp. Table S4.xlsx
- Supp. Table S5.xlsx
- Supp. Table S6.xlsx
- Supp. Table S7.xlsx
