# Supplementary material for: Consumption of Key Food Groups by Individuals Consuming Popular Diet Patterns: Mixed Effects of Replacing Foods High in Added Sugar, Sodium, Saturated Fat, and Refined Grains
Source: Nutrients. 2022 Dec 8;14(24):5226. doi: 10.3390/nu14245226 (PMC9783956; doi:10.3390/nu14245226)
Supplement: Supplementary file 1 [file nutrients-14-05226-s001.zip › Supp. Table S2.xlsx]

## Sheet: Supp. Table S2
Supplemental Table S2: Food and beverage categorization
Food and beverage category1			FNDDS code2		FPED condition3
Dairy
	Milk		111 or 115
	Milk alternatives, no added sugar, plant-based4		113		0 tspn added sugars
	Milk alternatives, with added sugar, plant-based4		114		>0 tspn added sugars
	Cheese		14 except 147
	Yogurt		114
Protein dishes
	Beef5		21 except 216; 2711, 2721, 2731, 2741, and 2811
	Pork5,6		22 except 226 and 227; 2712, 2722, 2732, 2742
	Poultry5		24, 2714, 2724, 2734, 2744, and 2814
	Bacon and spare ribs7		226 and 227
	Seafood5		26 and 2715, 2725, 2735, 2745, 2815
	Lamb, goat, and veal5,8		23, 2713, 2723, 2733, 2743, and 2813
	Eggs		31, 321, 324, and 35
	Meat alternatives, plant-based9		418 and 59
	Egg alternatives, plant-based10		33
	Beans, peas, and lentils		411, 412, and 413
Sandwiches and hotdogs, refined grain
	Hotdogs, sausages, and meat sandwiches11		252; 216; and 275 except 2755		<50% whole grain (oz-equivalents)
	Seafood sandwiches		2755		<50% whole grain (oz-equivalents)
	Egg sandwiches		322		<50% whole grain (oz-equivalents)
	Meat alternative sandwiches, plant-based9		419		<50% whole grain (oz-equivalents)
	Nut butter sandwiches		423		<50% whole grain (oz-equivalents)
	Tomato sandwiches		747		<50% whole grain (oz-equivalents)
Sandwiches and hotdogs, whole grain
	Hotdogs, sausages, and meat sandwiches11		252; 216; and 275 except 2755		≥50% whole grain (oz-equivalents)
	Seafood sandwiches		2755		≥50% whole grain (oz-equivalents)
	Egg sandwiches		322		≥50% whole grain (oz-equivalents)
	Meat alternative sandwiches, plant-based9		419		≥50% whole grain (oz-equivalents)
	Nut butter sandwiches		423		≥50% whole grain (oz-equivalents)
	Tomato sandwiches		747		≥50% whole grain (oz-equivalents)
Soups
	Meat		283 except 2835 and 2836
	Seafood		2835
	Egg		323
	Vegetable and legume		416, 718, 746, and 756
	Grain		584
	Cheese		147
Nuts and seeds			411, 412, and 413
Refined grain dishes
	Yeast breads		51		<50% whole grain (oz-equivalents)
	Quick breads12		52		<50% whole grain (oz-equivalents)
	Breakfast cereal13		56203 and 57		<50% whole grain (oz-equivalents)
	Bars14		537 and 5354		<50% whole grain (oz-equivalents)
	Salty snacks15		54		<50% whole grain (oz-equivalents)
	Pancakes, waffles, and French toast16		55		<50% whole grain (oz-equivalents)
	Pasta		561, 5813, and 5814		<50% whole grain (oz-equivalents)
	Rice		562, 5815, and 5816		<50% whole grain (oz-equivalents)
	Mexican dishes17		58100, 58101, 58102, 58103, 58104, and 58105		<50% whole grain (oz-equivalents)
	Pizza18		58106, 58107, 58108, 58109, 5811, and 5812		<50% whole grain (oz-equivalents)
Whole grain dishes
	Yeast breads		51		≥50% whole grain (oz-equivalents)
	Quick breads12		52		≥50% whole grain (oz-equivalents)
	Breakfast cereal13		56203 and 57		≥50% whole grain (oz-equivalents)
	Bars14		537 and 5354		≥50% whole grain (oz-equivalents)
	Salty snacks15		54		≥50% whole grain (oz-equivalents)
	Pancakes, waffles, and French toast16		55		≥50% whole grain (oz-equivalents)
	Pasta		561, 5813, and 5814		≥50% whole grain (oz-equivalents)
	Rice		562 except 56203; 5815; and 5816		≥50% whole grain (oz-equivalents)
	Mexican dishes17		58100, 58101, 58102, 58103, 58104, and 58105		≥50% whole grain (oz-equivalents)
	Pizza18		58106, 58107, 58108, 58109, 5811, and 5812		≥50% whole grain (oz-equivalents)
Fruit
	Whole, no added sugar or fruit juice19		611 except 63105; and 63 except 634		0 tspn added sugars and 0 cup-equivalents fruit juice
	Whole, with added sugar or fruit juice19		611 except 63105; and 63 except 634		>0 tspn added sugars or >0 cup-equivalents fruit juice
	Dried		62
	Juice, 100%20		612; 64 except 644; and 781		0 tspn added sugars
	Juice, with added sugar20		612; 64 except 644; and 781		>0 tspn added sugars
Vegetables
	Dark green		72
	Red and orange		73, 741, 742, and 745
	Tomato juice		743
	Potatoes		71 except 718 and 719
	Other, with sauces and batters		75 except 755 and 756
	Other, without sauces and batters		64305; and 75 except 754, 755, and 756
Deserts
	Cake and cookies21		53 except 537 and 5354
	Gelatin		915
	Ice cream22		131 and 132
	Non-dairy frozen23		916
	Fruit-based		634 except 63408010, 63408015, and 63409010
	Candy		917
Beverages
	Coffee and tea		921, 922, and 923
	Soft drinks, no added sugar		924 except 92410210 and 92410250		0 tspn added sugars
	Soft drinks, with added sugar24		924		>0 tspn added sugars
	Carbonated water, no added sugar		92410210 and 92410250
	Fruit-flavored		925
	Energy		9265 and 9531
	Nutrition drinks and meal replacements		116, 951, 95201000, 95201010, 995201500, 95202, 9521, 9522, 9532, 9533, and 9534
	Water, non-carbonated		94
	Alcohol		93
Adapted with permission from Conrad et al. (2022). Quality of popular diet patterns in the United States: evaluating the effect of substitutions for foods high in added sugar, sodium, saturated fat, and refined grains. Current Developments in Nutrition, 12:nzac119.
1Predominant ingredient in mixed dish.
2Leading digits in each 8-digit food code from the USDA Food and Nutrient Database for Dietary Studies (FNDDS).
3Additional condition used to categorize foods, based on information provided by the USDA Food Patterns Equivalents Database (FPED).
4Plant-based milk alternatives including soy milk, rice milk, and coconut milk.
5Excludes sandwich meats.
6Excludes bacon, spareribs, cracklings, skin, and miscellaneous parts.
7Includes cracklings, skin, and miscellaneous parts.
8Includes game meat.
9Plant-based meat alternatives made from legumes and grains.
10Includes egg-free frozen mix, dry mix, and liquid mix.
11Includes deli meats and and meat spreads.
12Includes biscuits, muffins, cornbread, popovers, and tortillas.
13Includes cooked breakfast grains such as oatmeal and grits.
14Includes Granola bars, cereal bars, and nutrition bars.
15Includes crackers, chips, popcorn, and pretzels.
16Includes crepes and funnel cakes.
17Includes burritos, tacos, quesadillas, enchiladas, chimichangas, chalupas, gorditas, fajitas, tamales, and nachos.
18Includes dumplings, turnovers, fritters, and knishes.
19Includes canned and frozen fruit.
20Includes fruit and vegetable juice blends.
21Includes pies and pastries.
22Includes gelato, sherbet, pudding, and custard.
23Includes ices and popsicles.
24Includes carbonated water with added sugar.
