# Supplementary material for: Consumption of Key Food Groups by Individuals Consuming Popular Diet Patterns: Mixed Effects of Replacing Foods High in Added Sugar, Sodium, Saturated Fat, and Refined Grains
Source: Nutrients. 2022 Dec 8;14(24):5226. doi: 10.3390/nu14245226 (PMC9783956; doi:10.3390/nu14245226)
Supplement: Supplementary file 1 [file nutrients-14-05226-s001.zip › Supp. Table S3.xlsx]

## Sheet: Supp. Table S3
Supplemental Table S3: Foods and beverages highest in added sugar, sodium, saturated fat, and refined grains, by diet pattern, 2005-2018 (n=34,411)
			Target food/beverage1						Alternative food/beverage2
Diet pattern			Food category		Proportion of daily nutrient intake3		Mean serving size, grams3,4		Food category		Mean serving size, grams3,4
General population5
	Added sugar		Soft drinks, with added sugar		0.267838		446.06		Soft drinks, no added sugar		440.19
	Sodium		Poultry dishes		0.0732627		134.76		Egg dishes		102.42
	Saturated fat		Cheese		0.0947314		34.48		Fruit, whole		124.77
	Refined grains		Yeast bread, refined grain		0.241179		57.8		Yeast bread, whole grain		61.3
Vegetarian6
	Added sugar		Soft drinks, with added sugar		0.159942		446.06		Fruit juice, 100%		251.82
	Sodium		Pizza, refined grain		0.074137		199.38		Rice dishes, whole grain		217.74
	Saturated fat		Cheese		0.122613		34.48		Fruit, whole		124.77
	Refined grains		Yeast bread, refined grain		0.226262		57.8		Yeast bread, whole grain		61.3
Pescatarian7
	Added sugar		Cake and cookies		0.149963		70.91		Fruit, whole		124.77
	Sodium		Rice dishes, refined grain		0.0609255		176.48		Rice dishes, whole grain		217.74
	Saturated fat		Cheese		0.123053		34.48		Fruit, whole		124.77
	Refined grains		Yeast bread, refined grain		0.21895		57.8		Yeast bread, whole grain		61.3
Low grain8
	Added sugar		Soft drinks, with added sugar		0.310572		446.06		Fruit juice, 100%		251.82
	Sodium		Poultry dishes		0.0945578		134.76		Egg dishes		102.42
	Saturated fat		Cheese		0.0873673		34.48		Fruit, whole		124.77
	Refined grains		Yeast bread, refined grain		0.249591		57.8		Yeast bread, whole grain		61.3
High protein9
	Added sugar		Soft drinks, with added sugar		0.310449		446.06		Fruit juice, 100%		251.82
	Sodium		Pizza, refined grain		0.100288		199.38		Rice dishes, whole grain		217.74
	Saturated fat		Pizza, refined grain		0.0945579		199.38		Rice dishes, whole grain		217.74
	Refined grains		Yeast bread, refined grain		0.195407		57.8		Yeast bread, whole grain		61.3
Restricted carbohydrate10
	Added sugar		Soft drinks, with added sugar		0.179039		446.06		Soft drinks, no added sugar		440.19
	Sodium		Poultry dishes		0.0853668		134.76		Egg dishes		102.42
	Saturated fat		Cheese		0.115872		34.48		Fruit, whole		124.77
	Refined grains		Yeast bread, refined grain		0.252544		57.8		Yeast bread, whole grain		61.3
Time restricted11
	Added sugar		Soft drinks, with added sugar		0.356097		446.06		Soft drinks, no added sugar		440.19
	Sodium		Poultry dishes		0.0858648		134.76		Seafood dishes		131.27
	Saturated fat		Cheese		0.0912661		34.48		Fruit, whole		124.77
	Refined grains		Yeast bread, refined grain		0.222969		57.8		Yeast bread, whole grain		61.3
Adapted with permission from Conrad et al. (2022). Quality of popular diet patterns in the United States: evaluating the effect of substitutions for foods high in added sugar, sodium, saturated fat, and refined grains. Current Developments in Nutrition, 12:nzac119.
1Represents food or beverage highest in added sugar, sodium, or saturated fat to be replaced with alternative food during modeling.
2Represents food or beverage to replace target food during modeling.
3Based on day 1 intake.
4Represents mean intake during each eating occasion among consumers.
5All participants that met inclusion criteria, including those in each diet category as well as those not categorized into diet categories.
6Zero intake of meat, poultry, and seafood.
7Zero intake of meat and poultry and >0 ounce-equivalents of seafood.
8≤10th percentile of total grain intake.
9≥30% kcal from protein.
10<45% kcal from carbohydrate.
11≥12 hours food and beverage fast.
