# Supplementary material for: Consumption of Key Food Groups by Individuals Consuming Popular Diet Patterns: Mixed Effects of Replacing Foods High in Added Sugar, Sodium, Saturated Fat, and Refined Grains
Source: Nutrients. 2022 Dec 8;14(24):5226. doi: 10.3390/nu14245226 (PMC9783956; doi:10.3390/nu14245226)
Supplement: Supplementary file 1 [file nutrients-14-05226-s001.zip › Supp. Table S4.xlsx]

## Sheet: Supp. Table S4
Supplemental Table S4: Mean intake of food groups under conditions of modeled food replacements for the general population and vegetarian diet pattern
Food group		General Population (n=34,411)				Vegetarian (n=943)
		Current		Modeled1		Current		Modeled1
		Mean (95% CI)
kcal		2106.51	(2096-2117)	2055.85	(2046-2066)	1858.91	(1805-1913)	1820.23	(1767-1873)
Fruit (cup-equivalents)		0.947345	(0.94-0.96)	1.23077	(1.22-1.24)	1.08937	(1.03-1.15)	1.31314	(1.24-1.38)
	Whole	0.678159	(0.67-0.69)	0.808322	(0.79-0.82)	0.807211	(0.75-0.86)	1.04014	(0.98-1.1)
	Juice	0.279557	(0.27-0.28)	0.418811	(0.41-0.43)	0.276106	(0.25-0.3)	0.333286	(0.3-0.37)
Vegetables (cup-equivalents)		1.57074	(1.56-1.58)	1.48586	(1.47-1.5)	1.57923	(1.51-1.64)	1.55877	(1.5-1.62)
	Dark green	0.152949	(0.15-0.16)	0.141089	(0.14-0.14)	0.17429	(0.16-0.19)	0.217946	(0.2-0.24)
	Red and orange	0.392847	(0.39-0.4)	0.380972	(0.38-0.38)	0.40913	(0.4-0.42)	0.406256	(0.39-0.42)
	Starchy	0.444098	(0.44-0.45)	0.367801	(0.36-0.37)	0.420536	(0.41-0.43)	0.355076	(0.34-0.37)
	Other	0.575818	(0.57-0.58)	0.557965	(0.55-0.56)	0.599858	(0.58-0.62)	0.637707	(0.61-0.66)
	Beans, peas, and legumes	0.118344	(0.12-0.12)	0.0962731	(0.09-0.1)	0.153723	(0.14-0.16)	0.179169	(0.17-0.19)
Grains (ounce-equivalents)		6.41782	(6.38-6.45)	6.28035	(6.25-6.32)	6.17448	(5.91-6.44)	5.88424	(5.63-6.14)
	Refined	5.57705	(5.54-5.61)	5.09459	(5.06-5.13)	5.0379	(4.85-5.22)	4.36789	(4.19-4.55)
	Whole	0.841326	(0.83-0.85)	1.05978	(1.04-1.08)	1.05622	(0.99-1.12)	1.26614	(1.16-1.37)
Protein (ounce-equivalents)		3.93786	(3.91-3.96)	3.65352	(3.63-3.67)	1.65002	(1.56-1.74)	1.57782	(1.49-1.67)
	Meat2	1.25088	(1.23-1.27)	1.3884	(1.37-1.41)	0	(0.00-0.00)	0	(0.00-0.00)
	Poultry	1.06226	(1.04-1.08)	0.742265	(0.73-0.76)	0	(0.00-0.00)	0	(0.00-0.00)
	Seafood	0.22547	(0.22-0.24)	0.367582	(0.35-0.38)	0	(0.00-0.00)	0	(0.00-0.00)
	Eggs	0.584663	(0.58-0.59)	0.834522	(0.82-0.85)	0.550363	(0.53-0.57)	0.503526	(0.48-0.53)
	Soy products	0.0815703	(0.08-0.08)	0.0788304	(0.08-0.08)	0.163924	(0.14-0.19)	0.162565	(0.14-0.19)
	Nuts and seeds	0.733021	(0.72-0.75)	0.566074	(0.55-0.58)	0.935736	(0.85-1.02)	0.797987	(0.72-0.88)
Dairy (cup-equivalents)		1.57344	(1.56-1.59)	1.46363	(1.45-1.48)	1.51037	(1.45-1.57)	1.34635	(1.29-1.41)
Oils (grams)		25.3147	(25.17-25.46)	24.4693	(24.33-24.61)	25.148	(24.3-25.99)	26.0841	(25.2-26.97)
1One serving substitution of foods highest in added sugar, sodium, saturated fat, and refined grains with alternative foods (four servings total).
2Does not include cured meat and organ meat.
