# Supplementary material for: Consumption of Key Food Groups by Individuals Consuming Popular Diet Patterns: Mixed Effects of Replacing Foods High in Added Sugar, Sodium, Saturated Fat, and Refined Grains
Source: Nutrients. 2022 Dec 8;14(24):5226. doi: 10.3390/nu14245226 (PMC9783956; doi:10.3390/nu14245226)
Supplement: Supplementary file 1 [file nutrients-14-05226-s001.zip › Supp. Table S5.xlsx]

## Sheet: Supp. Table S5
Supplemental Table S5: Mean intake of food groups under conditions of modeled food replacements for pescatarian and low grain diet patterns
Food group		Pescatarian (n=595)				Low Grain (3,446)
		Current		Modeled1		Current		Modeled1
		Mean (95% CI)
kcal		1874.15	(1826-1922)	1847.14	(1802-1893)	1611.13	(1593-1629)	1587.66	(1569-1606)
Fruit (cup-equivalents)		1.10114	(1.04-1.17)	1.34064	(1.25-1.43)	0.92811	(0.9-0.96)	1.14036	(1.11-1.17)
	Whole	0.83292	(0.78-0.88)	1.07158	(1-1.15)	0.684823	(0.66-0.71)	0.910519	(0.88-0.94)
	Juice	0.275545	(0.25-0.3)	0.27412	(0.25-0.3)	0.249305	(0.24-0.26)	0.360714	(0.34-0.38)
Vegetables (cup-equivalents)		1.61597	(1.54-1.69)	1.52989	(1.45-1.61)	1.52806	(1.5-1.56)	1.5995	(1.57-1.63)
	Dark green	0.193273	(0.18-0.21)	0.197245	(0.18-0.21)	0.174714	(0.17-0.18)	0.280243	(0.27-0.29)
	Red and orange	0.401555	(0.39-0.42)	0.346823	(0.33-0.36)	0.3741	(0.37-0.38)	0.44095	(0.43-0.45)
	Starchy	0.40667	(0.4-0.42)	0.361962	(0.35-0.38)	0.43329	(0.43-0.44)	0.418153	(0.41-0.42)
	Other	0.608191	(0.58-0.63)	0.579263	(0.55-0.6)	0.570113	(0.56-0.58)	0.686486	(0.67-0.7)
	Beans, peas, and legumes	0.125488	(0.11-0.14)	0.102534	(0.09-0.12)	0.111146	(0.11-0.11)	0.095847	(0.09-0.1)
Grains (ounce-equivalents)		5.78106	(5.55-6.02)	5.56334	(5.35-5.77)	3.58352	(3.53-3.64)	3.46167	(3.41-3.52)
	Refined	4.73569	(4.52-4.96)	4.0953	(3.9-4.29)	3.17372	(3.14-3.21)	2.97351	(2.93-3.02)
	Whole	0.972938	(0.9-1.04)	1.30003	(1.2-1.4)	0.617706	(0.6-0.63)	0.616624	(0.6-0.64)
Protein (ounce-equivalents)		2.50805	(2.43-2.59)	2.33973	(2.25-2.43)	3.69256	(3.63-3.76)	3.45903	(3.4-3.52)
	Meat2	0	(0.00-0.00)	0	(0.00-0.00)	1.07745	(1.03-1.13)	1.18908	(1.14-1.24)
	Poultry	0	(0.00-0.00)	0	(0.00-0.00)	0.998343	(0.95-1.04)	0.741625	(0.7-0.78)
	Seafood	0.890595	(0.84-0.94)	0.721869	(0.66-0.78)	0.233692	(0.21-0.25)	0.352929	(0.32-0.38)
	Eggs	0.588727	(0.56-0.62)	0.523144	(0.49-0.56)	0.558126	(0.54-0.57)	0.769802	(0.73-0.81)
	Soy products	0.124066	(0.1-0.14)	0.121343	(0.1-0.14)	0.0932843	(0.08-0.1)	0.0867409	(0.08-0.1)
	Nuts and seeds	0.90466	(0.84-0.97)	0.782404	(0.71-0.86)	0.731663	(0.7-0.76)	0.606794	(0.58-0.64)
Dairy (cup-equivalents)		1.47252	(1.38-1.57)	1.31086	(1.22-1.4)	1.22756	(1.2-1.26)	1.22479	(1.2-1.25)
Oils (grams)		25.2036	(24.56-25.84)	25.1181	(24.48-25.76)	21.3108	(20.95-21.67)	23.0129	(22.57-23.46)
1One serving substitution of foods highest in added sugar, sodium, saturated fat, and refined grains with alternative foods (four servings total).
2Does not include cured meat and organ meat.
