# Supplementary material for: Consumption of Key Food Groups by Individuals Consuming Popular Diet Patterns: Mixed Effects of Replacing Foods High in Added Sugar, Sodium, Saturated Fat, and Refined Grains
Source: Nutrients. 2022 Dec 8;14(24):5226. doi: 10.3390/nu14245226 (PMC9783956; doi:10.3390/nu14245226)
Supplement: Supplementary file 1 [file nutrients-14-05226-s001.zip › Supp. Table S6.xlsx]

## Sheet: Supp. Table S6
Supplemental Table S6: Mean intake of food groups under conditions of modeled food replacements for high protein and restricted carbohydrate diet patterns
Food group		High protein (n=931)				Restricted carbohydrate (n=9,025)
		Current		Modeled1		Current		Modeled1
		Mean (95% CI)
kcal		3657.56	(3621-3694)	3487.63	(3443-3532)	2158.92	(2141-2176)	2117.39	(2100-2135)
Fruit (cup-equivalents)		1.08806	(1.02-1.16)	1.59877	(1.53-1.67)	0.783527	(0.77-0.8)	1.03402	(1.01-1.06)
	Whole	0.702159	(0.66-0.74)	1.27678	(1.21-1.34)	0.578543	(0.57-0.59)	0.754642	(0.74-0.77)
	Juice	0.383552	(0.34-0.42)	0.781009	(0.73-0.83)	0.224203	(0.22-0.23)	0.280643	(0.27-0.29)
Vegetables (cup-equivalents)		1.94584	(1.89-2)	2.14008	(2.08-2.2)	1.61212	(1.6-1.63)	1.52467	(1.51-1.54)
	Dark green	0.149141	(0.14-0.16)	0.519655	(0.48-0.56)	0.160784	(0.16-0.16)	0.146147	(0.14-0.15)
	Red and orange	0.451341	(0.44-0.46)	0.5799	(0.56-0.6)	0.39014	(0.39-0.39)	0.38355	(0.38-0.39)
	Starchy	0.507965	(0.5-0.52)	0.370118	(0.35-0.39)	0.444907	(0.44-0.45)	0.373997	(0.37-0.38)
	Other	0.645626	(0.63-0.66)	1.02819	(0.98-1.08)	0.594218	(0.59-0.6)	0.573467	(0.57-0.58)
	Beans, peas, and legumes	0.142665	(0.13-0.15)	0.277184	(0.25-0.3)	0.11363	(0.11-0.12)	0.0866909	(0.08-0.09)
Grains (ounce-equivalents)		9.79026	(9.56-10.02)	9.17172	(8.93-9.42)	5.9474	(5.89-6.01)	5.73474	(5.67-5.8)
	Refined	8.64586	(8.43-8.86)	6.8664	(6.61-7.12)	5.22093	(5.16-5.28)	4.68702	(4.63-4.75)
	Whole	0.946473	(0.89-1)	1.87286	(1.78-1.96)	0.767876	(0.75-0.78)	0.926579	(0.9-0.95)
Protein (ounce-equivalents)		5.05575	(4.92-5.19)	4.83914	(4.69-4.99)	4.41132	(4.37-4.45)	4.03987	(4-4.08)
	Meat2	1.78666	(1.72-1.86)	1.62807	(1.56-1.7)	1.41024	(1.38-1.44)	1.58584	(1.56-1.62)
	Poultry	1.23119	(1.15-1.32)	1.09505	(1.01-1.18)	1.18056	(1.15-1.21)	0.764495	(0.74-0.79)
	Seafood	0.243824	(0.2-0.29)	0.229837	(0.19-0.27)	0.263355	(0.25-0.28)	0.435893	(0.42-0.46)
	Eggs	0.73169	(0.71-0.76)	0.604755	(0.57-0.64)	0.653062	(0.64-0.66)	0.977155	(0.95-1)
	Soy products	0.0938288	(0.08-0.11)	0.092182	(0.08-0.11)	0.0814182	(0.08-0.09)	0.0756227	(0.07-0.08)
	Nuts and seeds	0.968559	(0.89-1.04)	0.802239	(0.72-0.88)	0.822684	(0.8-0.85)	0.604332	(0.58-0.63)
Dairy (cup-equivalents)		2.487	(2.4-2.58)	2.36074	(2.27-2.45)	1.57797	(1.56-1.6)	1.42872	(1.41-1.45)
Oils (grams)		35.3333	(34.62-36.04)	43.0228	(41.81-44.24)	27.3198	(27.04-27.6)	26.2148	(25.94-26.49)
1One serving substitution of foods highest in added sugar, sodium, saturated fat, and refined grains with alternative foods (four servings total).
2Does not include cured meat and organ meat.
