# Supplementary material for: Consumption of Key Food Groups by Individuals Consuming Popular Diet Patterns: Mixed Effects of Replacing Foods High in Added Sugar, Sodium, Saturated Fat, and Refined Grains
Source: Nutrients. 2022 Dec 8;14(24):5226. doi: 10.3390/nu14245226 (PMC9783956; doi:10.3390/nu14245226)
Supplement: Supplementary file 1 [file nutrients-14-05226-s001.zip › Supp. Table S7.xlsx]

## Sheet: Supp. Table S7
Supplemental Table S7: Mean intake of food groups under conditions of modeled food replacements for time restricted diet pattern
Food group		Time restricted (n=4,115)
		Current		Modeled1
		Mean (95% CI)
kcal		1839.63	(1817-1862)	1792.16	(1770-1814)
Fruit (cup-equivalents)		0.777053	(0.76-0.8)	1.06545	(1.04-1.09)
	Whole	0.536133	(0.52-0.55)	0.639792	(0.62-0.66)
	Juice	0.258673	(0.25-0.27)	0.439502	(0.42-0.46)
Vegetables (cup-equivalents)		1.39049	(1.37-1.42)	1.32258	(1.3-1.35)
	Dark green	0.132938	(0.13-0.14)	0.112973	(0.11-0.12)
	Red and orange	0.369284	(0.37-0.37)	0.353872	(0.35-0.36)
	Starchy	0.436451	(0.43-0.44)	0.357783	(0.35-0.37)
	Other	0.526971	(0.52-0.54)	0.507533	(0.5-0.52)
	Beans, peas, and legumes	0.113066	(0.11-0.12)	0.093927	(0.09-0.1)
Grains (ounce-equivalents)		5.74446	(5.67-5.82)	5.63185	(5.56-5.71)
	Refined	5.15576	(5.08-5.23)	4.77593	(4.71-4.84)
	Whole	0.662047	(0.65-0.67)	0.88174	(0.85-0.91)
Protein (ounce-equivalents)		3.64224	(3.59-3.7)	3.68905	(3.63-3.75)
	Meat2	1.23226	(1.19-1.28)	1.2979	(1.25-1.34)
	Poultry	1.04461	(1-1.09)	0.89359	(0.85-0.93)
	Seafood	0.188247	(0.17-0.21)	0.736323	(0.68-0.79)
	Eggs	0.543529	(0.53-0.55)	0.539729	(0.53-0.55)
	Soy products	0.0654088	(0.06-0.07)	0.0626498	(0.06-0.07)
	Nuts and seeds	0.56819	(0.55-0.59)	0.487672	(0.47-0.5)
Dairy (cup-equivalents)		1.26823	(1.24-1.3)	1.16578	(1.14-1.19)
Oils (grams)		22.6854	(22.4-22.97)	22.4739	(22.19-22.75)
1One serving substitution of foods highest in added sugar, sodium, saturated fat, and refined grains with alternative foods (four servings total).
2Does not include cured meat and organ meat.
